# Supplementary material for: Role of cancer literacy in cancer screening behaviour among adults of Kaski district, Nepal
Source: PLoS One. 2021 Jul 13;16(7):e0254565. doi: 10.1371/journal.pone.0254565 (PMC8277024; doi:10.1371/journal.pone.0254565)
Supplement: S1 File — (XLS) [file pone.0254565.s001.xls]

## Sheet: CanLit_raw
Age	Gender	Marital_Status	Education	Ethnicity	Religion	If_Others_which_on	Occupation	Monthly_Family_In	11_Do_you_have_histo	12_Do_you_have_histo	13_If_Yes_what_is_it	14_How_do_you_rate_y	16_I_sometimes_use_h	17_I_believe_naturop	19_It_seems_like_alm	20_There_is_not_much	21_There_are_so_many	23_My_adult_children	24_My_family_or_othe	25__I_rely_on_my_fam	27_The_normal_range_	28_A_biopsy_of_a_tum	29_If_a_patient_has_	30_The_role_of_a_phy	31_A_tumor_is_consid	32_Sally_will_get_ra	33_Have_you_ever_gon	34_If_Yes_which_test	35_If_Yes_when_was_t
26	Female	Married	Highest (Masters and beyond)	Upper Caste Groups	Hindu		Private job	40000	I do not know	No		Good	Sometimes	Very Often	Agree	Undecided	Undecided	Undecided	Undecided	Undecided	No	Diagnose it	Localized	TRUE	Surgery	20	No
53	Male	Married	Highest (Masters and beyond)	Upper Caste Groups	Hindu		Teacher	100000	Yes	Yes	Hypertention, hypothyroidism	Acceptable	Sometimes	Sometimes	Agree	Disagree	Agree	Agree	Agree	Agree	No	Diagnose it	In nearby organs	TRUE	Surgery	20	No
29	Female	Married	Higher (Bachelors)	Upper Caste Groups	Hindu		Student	45000	Yes	Yes	Diaberes, hypertension,copd	Good	Rarely	Rarely	Disagree	Disagree	Undecided	Undecided	Undecided	Undecided	No	Diagnose it	Localized	FALSE	Surgery	20	No
47	Female	Married	Basic (till Grade 8)	Upper Caste Groups	Hindu		Housewife	70000	No	No		Acceptable	Very Often	Very Often	Agree	Disagree	Undecided	Agree	Agree	Agree	No	Diagnose it	Localized	FALSE	Surgery	20	Yes	Pap	Less than 6 months ago
22	Female	Unmarried	Secondary (9-12)	Upper Caste Groups	Hindu		Student	40000	I do not know	No		Good	Rarely	Rarely	Agree	Disagree	Agree	Undecided	Disagree	Strongly Agree	No	Treat it	Localized	TRUE	Surgery	20	No
65	Female	Married	No Formal Education	Disadvantaged Janajatis	Hindu		Housemaker	25000	Yes	Yes	Hypertension	Poor	Very Often	Very Often	Undecided	Undecided	Undecided	Disagree	Disagree	Agree	Yes	Remove it	In nearby organs	TRUE	Chemotherapy	10	No
55	Female	Married	Basic (till Grade 8)	Upper Caste Groups	Hindu		Business ( shop)	60000	I do not know	Yes	Diabetes	Acceptable	Rarely	Sometimes	Undecided	Undecided	Undecided	Disagree	Disagree	Strongly Agree	Yes	Treat it	In nearby organs	TRUE	Radiation Therapy	10	No
35	Male	Married	Secondary (9-12)	Disadvantaged Janajatis	Hindu		Unemployed	10000	No	No		Acceptable	Very Often	Very Often	Agree	Agree	Agree	Disagree	Disagree	Agree	No	Remove it	In nearby organs	FALSE	Radiation Therapy	20	No
40	Male	Married	Secondary (9-12)	Relatively advantaged Janajatis	Buddhist		Business	50000	No	No		Good	Never	Never	Agree	Agree	Agree	Disagree	Disagree	Strongly Agree	No	Remove it	Localized	TRUE	Surgery	20	No
26	Female	Married	Secondary (9-12)	Upper Caste Groups	Hindu		House maker	25000	I do not know	No		Good	Sometimes	Sometimes	Undecided	Disagree	Undecided	Disagree	Disagree	Agree	Yes	Remove it	In nearby organs	TRUE	Surgery	20	No
54	Female	Married	No Formal Education	Upper Caste Groups	Hindu		Housewife	40000	I do not know	Yes	Diabetes, hypertension	Acceptable	Very Often	Very Often	Agree	Agree	Agree	Undecided	Undecided	Agree	No	Treat it	Localized	FALSE	Chemotherapy	20	No
32	Male	Married	Higher (Bachelors)	Relatively advantaged Janajatis	Buddhist		Business	80000	No	No		Good	Sometimes	Sometimes	Agree	Agree	Undecided	Undecided	Undecided	Undecided	No	Diagnose it	Localized	FALSE	Surgery	20	No
27	Female	Married	Secondary (9-12)	Upper Caste Groups	Hindu		Business	20000	No	No		Acceptable	Rarely	Never	Agree	Undecided	Undecided	Disagree	Disagree	Agree	No	Treat it	In nearby organs	TRUE	Radiation Therapy	20	No
65	Male	Married	Basic (till Grade 8)	Relatively advantaged Janajatis	Hindu		Retired army	25000	No	Yes	HtN	Acceptable	Rarely	Rarely	Strongly Disagree	Strongly Disagree	Disagree	Disagree	Disagree	Strongly Agree	No	Remove it	In nearby organs	TRUE	Surgery	10	No
50	Female	Married	No Formal Education	Dalit	Hindu		Business	12000	No	Yes	Hypertension	Acceptable	Rarely	Rarely	Disagree	Undecided	Undecided	Disagree	Disagree	Agree	No	Remove it	In distant sites	TRUE	Chemotherapy	10	No
60	Female	Married	Basic (till Grade 8)	Relatively advantaged Janajatis	Hindu		Business	40000	No	No		Good	Rarely	Rarely	Undecided	Undecided	Undecided	Disagree	Disagree	Agree	Yes	Remove it	In nearby organs	FALSE	Surgery	10	No
50	Female	Married	No Formal Education	Disadvantaged Janajatis	Buddhist		Business	10000	No	No		Acceptable	Sometimes	Sometimes	Undecided	Undecided	Undecided	Disagree	Disagree	Agree	Yes	Treat it	In nearby organs	TRUE	Chemotherapy	20	No
57	Male	Married	Basic (till Grade 8)	Disadvantaged Janajatis	Hindu		Agriculture	15000	No	No		Poor	Rarely	Sometimes	Undecided	Disagree	Undecided	Disagree	Disagree	Agree	No	Remove it	Localized	FALSE	Radiation Therapy	20	No
22	Female	Married	Secondary (9-12)	Upper Caste Groups	Hindu		House maker	200000	No	No		Acceptable	Never	Rarely	Undecided	Disagree	Undecided	Disagree	Disagree	Agree	No	Remove it	In distant sites	TRUE	Surgery	20	No
45	Male	Married	Secondary (9-12)	Upper Caste Groups	Hindu		Business	30000	No	No		Acceptable	Sometimes	Sometimes	Agree	Disagree	Disagree	Disagree	Disagree	Agree	No	Treat it	Localized	FALSE	Surgery	20	No
60	Female	Married	No Formal Education	Disadvantaged Janajatis	Buddhist		House maker	5000	I do not know	No		Acceptable	Always	Always	Undecided	Undecided	Undecided	Disagree	Disagree	Agree	Yes	Remove it	In nearby organs	FALSE	Radiation Therapy	10	No
23	Female	Unmarried	Secondary (9-12)	Relatively advantaged Janajatis	Hindu		Student	15000	No	No		Acceptable	Sometimes	Sometimes	Undecided	Agree	Undecided	Disagree	Disagree	Agree	Yes	Remove it	Localized	TRUE	Radiation Therapy	20	No
19	Female	Unmarried	Secondary (9-12)	Relatively advantaged Janajatis	Hindu		Student	25000	No	No		Good	Very Often	Very Often	Agree	Disagree	Disagree	Agree	Agree	Strongly Agree	No	Remove it	Localized	TRUE	Surgery	20	No
44	Female	Married	Secondary (9-12)	Relatively advantaged Janajatis	Hindu		House maker	25000	No	Yes	Hypertension	Acceptable	Sometimes	Sometimes	Agree	Disagree	Undecided	Disagree	Agree	Agree	No	Remove it	Localized	FALSE	Radiation Therapy	20	No
18	Male	Unmarried	Secondary (9-12)	Relatively advantaged Janajatis	Hindu		Student	25000	No	No		Good	Sometimes	Sometimes	Agree	Agree	Agree	Disagree	Disagree	Strongly Agree	No	Remove it	In nearby organs	TRUE	Radiation Therapy	20	No
40	Male	Married	Secondary (9-12)	Upper Caste Groups	Hindu		Business	20000	No	No		Good	Sometimes	Sometimes	Disagree	Disagree	Agree	Disagree	Disagree	Strongly Agree	No	Remove it	Localized	FALSE	Surgery	20	No
46	Male	Married	Secondary (9-12)	Relatively advantaged Janajatis	Buddhist		Driving	40000	No	No		Good	Very Often	Very Often	Disagree	Disagree	Agree	Agree	Agree	Strongly Agree	No	Remove it	Localized	FALSE	Surgery	20	No
38	Female	Married	Basic (till Grade 8)	Relatively advantaged Janajatis	Hindu		Business	30000	No	No		Acceptable	Sometimes	Sometimes	Undecided	Disagree	Undecided	Disagree	Disagree	Agree	Yes	Diagnose it	Localized	TRUE	Surgery	20	Yes	Cervical	More than 6 months ago
62	Female	Married	No Formal Education	Disadvantaged Janajatis	Hindu		House maker	Dont know	No	No		Acceptable	Very Often	Very Often	Undecided	Undecided	Undecided	Disagree	Disagree	Agree	Yes	Remove it	Localized	TRUE	Chemotherapy	10	No
70	Male	Married	No Formal Education	Disadvantaged Janajatis	Buddhist		Agriculture	20000	I do not know	Yes	Hypertension	Poor	Sometimes	Sometimes	Undecided	Undecided	Undecided	Undecided	Disagree	Agree	Yes	Treat it	In distant sites	TRUE	Radiation Therapy	5	No
75	Male	Married	Highest (Masters and beyond)	Relatively advantaged Janajatis	Buddhist		Freelance Writer	50000	I do not know	Yes	Diabetes, hypothyroid, Htn	Good	Never	Rarely	Agree	Strongly Agree	Disagree	Agree	Agree	Strongly Agree	No	Diagnose it	Localized	TRUE	Surgery	20	No
70	Male	Married	Secondary (9-12)	Relatively advantaged Janajatis	Buddhist		Retired	100000	Yes	Yes	Hypertension	Poor	Sometimes	Rarely	Strongly Agree	Strongly Disagree	Disagree	Agree	Agree	Agree	No	Diagnose it	Localized	FALSE	Surgery	20	Yes	Prostrate	More than 6 months ago
66	Female	Married	Higher (Bachelors)	Relatively advantaged Janajatis	Buddhist		Service	50000	Yes	No		Good	Never	Rarely	Disagree	Agree	Agree	Agree	Agree	Strongly Agree	No	Diagnose it	Localized	FALSE	Surgery	20	Yes	Cervical	More than 6 months ago
19	Male	Unmarried	Basic (till Grade 8)	Relatively advantaged Janajatis	Buddhist		Cartoon Factory	30000	No	No		Very Good	Never	Never	Undecided	Undecided	Agree	Strongly Disagree	Strongly Disagree	Strongly Agree	Yes	Remove it	In nearby organs	TRUE	Surgery	20	No
62	Male	Married	Higher (Bachelors)	Relatively advantaged Janajatis	Buddhist		Retired	80000	No	No		Acceptable	Rarely	Rarely	Agree	Undecided	Agree	Agree	Agree	Strongly Agree	No	Remove it	Localized	FALSE	Surgery	20	No
23	Female	Unmarried	Basic (till Grade 8)	Relatively advantaged Janajatis	Hindu		House maker	30000	No	No		Good	Rarely	Rarely	Undecided	Undecided	Undecided	Disagree	Disagree	Agree	Yes	Remove it	In nearby organs	TRUE	Radiation Therapy	5	No
18	Male	Unmarried	Secondary (9-12)	Upper Caste Groups	Hindu		Student	25000	No	No		Acceptable	Very Often	Very Often	Agree	Agree	Disagree	Disagree	Disagree	Agree	No	Treat it	Localized	FALSE	Surgery	20	No
26	Female	Married	Higher (Bachelors)	Upper Caste Groups	Hindu		House maker	25000	No	No		Acceptable	Rarely	Sometimes	Disagree	Disagree	Disagree	Disagree	Agree	Agree	No	Diagnose it	Localized	FALSE	Surgery	20	No
21	Male	Unmarried	Secondary (9-12)	Upper Caste Groups	Hindu		Student	100000	No	No		Acceptable	Sometimes	Sometimes	Agree	Undecided	Undecided	Disagree	Disagree	Agree	Yes	Remove it	Localized	TRUE	Surgery	20	No
19	Male	Unmarried	Secondary (9-12)	Upper Caste Groups	Hindu		Student	Dont know	No	No		Acceptable	Sometimes	Sometimes	Agree	Disagree	Undecided	Disagree	Disagree	Agree	No	Remove it	Localized	TRUE	Radiation Therapy	20	No
45	Female	Married	No Formal Education	Relatively advantaged Janajatis	Buddhist		Homemaker	20000	No	No		Acceptable	Rarely	Rarely	Undecided	Agree	Undecided	Disagree	Disagree	Strongly Agree	Yes	Remove it	In nearby organs	TRUE	Radiation Therapy	10	No
18	Male	Unmarried	Secondary (9-12)	Upper Caste Groups	Hindu		Student	20000	Yes	No		Very Good	Very Often	Sometimes	Agree	Disagree	Agree	Disagree	Disagree	Strongly Agree	No	Remove it	Localized	TRUE	Surgery	20	No
36	Female	Married	Basic (till Grade 8)	Relatively advantaged Janajatis	Hindu		business	30000	I do not know	No		Acceptable	Very Often	Sometimes	Agree	Undecided	Undecided	Disagree	Disagree	Agree	Yes	Remove it	Localized	TRUE	Radiation Therapy	20	No
33	Male	Married	Secondary (9-12)	Dalit	Hindu		Business	20000	No	No		Acceptable	Sometimes	Sometimes	Disagree	Disagree	Undecided	Disagree	Disagree	Strongly Agree	No	Remove it	Localized	TRUE	Surgery	20	No
45	Male	Married	Higher (Bachelors)	Upper Caste Groups	Hindu		Teaching	32000	No	No		Good	Always	Always	Undecided	Disagree	Agree	Disagree	Disagree	Agree	No	Treat it	Localized	FALSE	Surgery	20	No
25	Female	Married	Basic (till Grade 8)	Upper Caste Groups	Hindu		Homemaker	20000	I do not know	No		Acceptable	Rarely	Rarely	Undecided	Undecided	Agree	Disagree	Disagree	Strongly Agree	No	Treat it	In nearby organs	TRUE	Surgery	10	No
35	Female	Married	Secondary (9-12)	Dalit	Christian		House maker	13000	No	No		Acceptable	Very Often	Very Often	Undecided	Undecided	Undecided	Agree	Disagree	Agree	Yes	Remove it	Localized	FALSE	Radiation Therapy	5	No
28	Female	Married	Secondary (9-12)	Dalit	Hindu		Business	60000	Yes	No		Acceptable	Sometimes	Sometimes	Strongly Disagree	Disagree	Disagree	Undecided	Agree	Agree	No	Diagnose it	Localized	TRUE	Surgery	20	No
42	Female	Married	Basic (till Grade 8)	Upper Caste Groups	Hindu		Business	20000	No	No		Acceptable	Sometimes	Sometimes	Undecided	Undecided	Agree	Agree	Agree	Agree	Yes	Diagnose it	In distant sites	TRUE	Surgery	20	Yes	Cervical	More than 6 months ago
37	Female	Married	No Formal Education	Relatively advantaged Janajatis	Hindu		Business	50000	No	No		Acceptable	Never	Never	Disagree	Strongly Disagree	Disagree	Agree	Agree	Strongly Agree	No	Diagnose it	Localized	TRUE	Surgery	10	Yes	Cervical	More than 6 months ago
42	Male	Married	Secondary (9-12)	Relatively advantaged Janajatis	Hindu		Business	90000	No	No		Poor	Rarely	Rarely	Undecided	Disagree	Agree	Disagree	Disagree	Agree	Yes	Treat it	In distant sites	TRUE	Surgery	20	No
59	Female	Married	No Formal Education	Dalit	Christian		House maker	5000	No	Yes	Diabetes, Hypertension	Poor	Very Often	Very Often	Undecided	Undecided	Undecided	Disagree	Disagree	Undecided	Yes	Treat it	In nearby organs	TRUE	Radiation Therapy	5	No
67	Male	Married	No Formal Education	Dalit	Hindu		Farming	5000	I do not know	No		Good	Never	Never	Undecided	Undecided	Agree	Disagree	Disagree	Disagree	Yes	Remove it	In nearby organs	TRUE	Chemotherapy	5	No
18	Female	Married	Basic (till Grade 8)	Dalit	Hindu		Homemaker	21000	No	No		Acceptable	Rarely	Rarely	Strongly Disagree	Disagree	Strongly Agree	Disagree	Disagree	Strongly Agree	No	Remove it	In nearby organs	TRUE	Surgery	10	No
18	Female	Unmarried	Secondary (9-12)	Dalit	Hindu		Student	25000	No	No		Good	Sometimes	Rarely	Agree	Disagree	Agree	Agree	Agree	Agree	Yes	Treat it	Localized	TRUE	Chemotherapy	20	No
36	Male	Married	Secondary (9-12)	Upper Caste Groups	Hindu		Business	15000	No	No		Good	Very Often	Very Often	Strongly Disagree	Strongly Disagree	Disagree	Agree	Agree	Strongly Agree	No	Diagnose it	Localized	TRUE	Surgery	20	No
38	Male	Married	Basic (till Grade 8)	Upper Caste Groups	Hindu		Service	10000	No	No		Good	Sometimes	Sometimes	Agree	Agree	Undecided	Disagree	Agree	Agree	No	Diagnose it	Localized	TRUE	Chemotherapy	20	No
22	Female	Married	Basic (till Grade 8)	Dalit	Hindu		House maker	80000	No	No		Acceptable	Rarely	Sometimes	Undecided	Undecided	Undecided	Disagree	Disagree	Agree	Yes	Remove it	In distant sites	TRUE	Radiation Therapy	20	No
30	Female	Married	No Formal Education	Dalit	Hindu		Homemaker	15000	No	No		Acceptable	Very Often	Sometimes	Undecided	Undecided	Undecided	Strongly Disagree	Strongly Disagree	Agree	Yes	Remove it	In nearby organs	TRUE	Radiation Therapy	5	No
22	Female	Married	Basic (till Grade 8)	Dalit	Hindu		House maker	Donäó»t know	No	No		Acceptable	Sometimes	Sometimes	Undecided	Undecided	Undecided	Disagree	Disagree	Agree	Yes	Treat it	In distant sites	TRUE	Radiation Therapy	5	No
28	Female	Married	Secondary (9-12)	Relatively advantaged Janajatis	Hindu		Housemaker	35000	No	No		Good	Sometimes	Sometimes	Undecided	Disagree	Agree	Agree	Agree	Agree	No	Diagnose it	Localized	FALSE	Surgery	20	No
31	Female	Married	Basic (till Grade 8)	Relatively advantaged Janajatis	Hindu		Tea Packing - service	21000	No	No		Good	Never	Never	Strongly Disagree	Agree	Strongly Disagree	Strongly Disagree	Strongly Disagree	Strongly Agree	No	Remove it	In nearby organs	TRUE	Surgery	20	Yes	Breast, Cervical	Less than 6 months ago
73	Male	Married	Basic (till Grade 8)	Relatively advantaged Janajatis	Hindu		Agriculture	10000	I do not know	Yes	Hypertension	Acceptable	Sometimes	Very Often	Undecided	Undecided	Undecided	Disagree	Disagree	Agree	Yes	Diagnose it	In nearby organs	TRUE	Surgery	5	No
45	Female	Married	Basic (till Grade 8)	Disadvantaged Janajatis	Hindu		House maker	10000	No	No		Acceptable	Sometimes	Sometimes	Undecided	Undecided	Undecided	Undecided	Disagree	Agree	No	Remove it	In nearby organs	FALSE	Radiation Therapy	10	No
18	Female	Unmarried	Secondary (9-12)	Relatively advantaged Janajatis	Hindu		Student	0	No	No		Good	Very Often	Sometimes	Strongly Disagree	Disagree	Disagree	Strongly Disagree	Strongly Disagree	Strongly Agree	No	Remove it	In nearby organs	TRUE	Surgery	20	No
26	Female	Married	Secondary (9-12)	Relatively advantaged Janajatis	Hindu		Business	40000	No	No		Very Good	Rarely	Sometimes	Disagree	Undecided	Agree	Disagree	Disagree	Agree	No	Treat it	Localized	TRUE	Surgery	20	No
38	Female	Married	Secondary (9-12)	Upper Caste Groups	Hindu		Housemaker	20000	No	No		Acceptable	Rarely	Never	Undecided	Disagree	Undecided	Agree	Agree	Agree	No	Diagnose it	Localized	FALSE	Surgery	20	Yes	Cervical	Less than 6 months ago
31	Female	Married	Secondary (9-12)	Upper Caste Groups	Hindu		Business	5000	No	No		Good	Very Often	Sometimes	Disagree	Undecided	Undecided	Agree	Agree	Agree	No	Treat it	Localized	FALSE	Surgery	20	No
35	Female	Married	No Formal Education	Relatively advantaged Janajatis	Hindu		Business	30000	No	No		Good	Rarely	Rarely	Undecided	Disagree	Undecided	Disagree	Disagree	Agree	Yes	Remove it	In nearby organs	TRUE	Surgery	20	No
20	Male	Unmarried	Basic (till Grade 8)	Upper Caste Groups	Hindu		Student	20000	No	No		Good	Never	Never	Agree	Agree	Disagree	Disagree	Disagree	Strongly Agree	No	Remove it	Localized	TRUE	Surgery	20	No
36	Female	Married	Secondary (9-12)	Upper Caste Groups	Hindu		Business	40000	No	No		Good	Never	Rarely	Undecided	Disagree	Undecided	Disagree	Agree	Agree	Yes	Remove it	Localized	FALSE	Surgery	20	No
20	Male	Unmarried	Secondary (9-12)	Upper Caste Groups	Hindu		Student	30000	No	No		Good	Rarely	Never	Strongly Disagree	Strongly Disagree	Agree	Disagree	Disagree	Agree	No	Diagnose it	Localized	TRUE	Surgery	20	No
18	Female	Unmarried	Secondary (9-12)	Upper Caste Groups	Hindu		Student	40000	No	No		Acceptable	Rarely	Rarely	Agree	Disagree	Agree	Disagree	Disagree	Agree	No	Diagnose it	Localized	TRUE	Surgery	20	No
43	Female	Married	Secondary (9-12)	Upper Caste Groups	Hindu		Business	20000	No	No		Good	Always	Very Often	Agree	Disagree	Undecided	Disagree	Disagree	Disagree	No	Remove it	In nearby organs	TRUE	Surgery	20	Yes	Cervical, Breast	Less than 6 months ago
82	Female	Widow/Widower	No Formal Education	Upper Caste Groups	Hindu		House maker	20000	No	Yes	Hypertension	Acceptable	Sometimes	Very Often	Undecided	Undecided	Undecided	Disagree	Disagree	Agree	Yes	Remove it	In nearby organs	TRUE	Radiation Therapy	5	No
69	Female	Widow/Widower	No Formal Education	Upper Caste Groups	Hindu		House maker	10000	I do not know	Yes	Thyroid	Acceptable	Sometimes	Very Often	Undecided	Undecided	Undecided	Disagree	Disagree	Agree	No	Remove it	In distant sites	TRUE	Surgery	10	Yes	Dont know	More than 6 months ago
21	Female	Married	Secondary (9-12)	Relatively advantaged Janajatis	Buddhist		Student	80000	No	No		Acceptable	Very Often	Very Often	Disagree	Strongly Disagree	Strongly Agree	Strongly Disagree	Strongly Disagree	Strongly Agree	No	Diagnose it	Localized	FALSE	Surgery	20	No
40	Female	Married	No Formal Education	Dalit	Hindu		Business	5000	No	No		Poor	Rarely	Sometimes	Agree	Agree	Undecided	Disagree	Disagree	Agree	No	Treat it	Localized	TRUE	Surgery	20	No
24	Male	Married	Secondary (9-12)	Disadvantaged Janajatis	Buddhist		Business	80000	No	No		Good	Very Often	Very Often	Disagree	Disagree	Disagree	Disagree	Disagree	Agree	No	Remove it	In nearby organs	TRUE	Chemotherapy	20	No
29	Male	Married	Basic (till Grade 8)	Dalit	Hindu		Business	50000	No	No		Acceptable	Very Often	Very Often	Undecided	Disagree	Undecided	Disagree	Strongly Disagree	Strongly Agree	No	Remove it	Localized	TRUE	Surgery	20	No
29	Female	Unmarried	Highest (Masters and beyond)	Relatively advantaged Janajatis	Buddhist		Banker	80000	I do not know	No		Acceptable	Rarely	Rarely	Disagree	Agree	Agree	Disagree	Disagree	Agree	No	Diagnose it	Localized	FALSE	Surgery	20	No
70	Male	Married	No Formal Education	Relatively advantaged Janajatis	Buddhist		Business	Na	No	No		Acceptable	Rarely	Rarely	Undecided	Undecided	Undecided	Disagree	Disagree	Agree	Yes	Remove it	In nearby organs	TRUE	Surgery	5	No
60	Female	Married	No Formal Education	Relatively advantaged Janajatis	Buddhist		Business	50000	I do not know	Yes	HTN, HypoThyroid	Acceptable	Sometimes	Sometimes	Undecided	Undecided	Undecided	Disagree	Disagree	Agree	Yes	Remove it	In nearby organs	TRUE	Radiation Therapy	10	No
20	Female	Unmarried	Secondary (9-12)	Relatively advantaged Janajatis	Buddhist		Shop	10000	Yes	No		Good	Never	Rarely	Agree	Disagree	Undecided	Strongly Disagree	Strongly Disagree	Agree	Yes	Remove it	Localized	TRUE	Surgery	20	No
57	Female	Married	No Formal Education	Relatively advantaged Janajatis	Hindu		House maker	5000	No	Yes	Diabetes, hypertension	Acceptable	Very Often	Sometimes	Undecided	Undecided	Undecided	Disagree	Disagree	Agree	Yes	Remove it	In distant sites	TRUE	Chemotherapy	10	No
38	Male	Married	Highest (Masters and beyond)	Upper Caste Groups	Hindu		Business	60000	No	No		Good	Very Often	Rarely	Strongly Disagree	Disagree	Disagree	Agree	Agree	Agree	No	Diagnose it	Localized	FALSE	Surgery	20	No
68	Male	Married	Highest (Masters and beyond)	Upper Caste Groups	Hindu		Government	65000	No	Yes	Hypertension	Acceptable	Rarely	Sometimes	Agree	Disagree	Agree	Disagree	Disagree	Strongly Agree	No	Treat it	Localized	FALSE	Radiation Therapy	20	No
45	Male	Married	Secondary (9-12)	Upper Caste Groups	Hindu		Business	36000	Yes	No		Acceptable	Never	Rarely	Agree	Strongly Agree	Disagree	Disagree	Agree	Agree	Yes	Remove it	Localized	TRUE	Surgery	10	No
25	Male	Unmarried	Secondary (9-12)	Relatively advantaged Janajatis	Hindu		Business	20000	No	No		Good	Never	Never	Strongly Agree	Strongly Disagree	Agree	Disagree	Disagree	Strongly Agree	Yes	Remove it	Localized	FALSE	Surgery	10	No
43	Male	Married	Secondary (9-12)	Upper Caste Groups	Hindu		Business	10000	No	No		Good	Sometimes	Sometimes	Strongly Agree	Strongly Agree	Strongly Agree	Strongly Disagree	Strongly Disagree	Strongly Agree	Yes	Remove it	Localized	TRUE	Surgery	20	No
39	Male	Married	No Formal Education	Disadvantaged Janajatis	Buddhist		Driver	25000	No	No		Good	Rarely	Rarely	Undecided	Undecided	Undecided	Disagree	Disagree	Agree	No	Remove it	In nearby organs	TRUE	Radiation Therapy	10	No
34	Male	Married	Basic (till Grade 8)	Upper Caste Groups	Hindu		Driving	30000	Yes	No		Good	Sometimes	Very Often	Undecided	Agree	Undecided	Disagree	Disagree	Disagree	No	Remove it	Localized	FALSE	Surgery	20	No
18	Female	Unmarried	Secondary (9-12)	Relatively advantaged Janajatis	Hindu		Student	Doesnt know	No	No		Acceptable	Very Often	Sometimes	Undecided	Disagree	Undecided	Agree	Agree	Agree	No	Remove it	In nearby organs	TRUE	Surgery	20	No
33	Female	Married	Secondary (9-12)	Relatively advantaged Janajatis	Hindu		Business	20,00,000	No	No		Acceptable	Always	Never	Agree	Strongly Disagree	Strongly Disagree	Agree	Strongly Agree	Strongly Agree	No	Remove it	Localized	FALSE	Surgery	20	No
26	Female	Unmarried	Secondary (9-12)	Dalit	Hindu		Marketing	45000	No	No		Good	Rarely	Very Often	Disagree	Disagree	Disagree	Disagree	Disagree	Agree	No	Remove it	In nearby organs	TRUE	Surgery	20	No
34	Female	Married	Highest (Masters and beyond)	Upper Caste Groups	Hindu		Business	50000	Yes	No		Good	Very Often	Sometimes	Strongly Agree	Strongly Agree	Agree	Agree	Agree	Agree	No	Diagnose it	Localized	TRUE	Surgery	10	No
32	Male	Married	Highest (Masters and beyond)	Upper Caste Groups	Hindu		Business	25000	No	No		Good	Very Often	Sometimes	Disagree	Agree	Agree	Disagree	Disagree	Agree	No	Diagnose it	Localized	FALSE	Surgery	20	No
32	Male	Married	Higher (Bachelors)	Upper Caste Groups	Hindu		Business	25000	No	No		Good	Rarely	Rarely	Agree	Strongly Agree	Strongly Agree	Disagree	Agree	Agree	No	Remove it	Localized	TRUE	Surgery	20	No
26	Female	Unmarried	Secondary (9-12)	Upper Caste Groups	Hindu		Bussiness	80000	No	No		Acceptable	Very Often	Sometimes	Agree	Disagree	Agree	Agree	Agree	Strongly Agree	Yes	Remove it	In nearby organs	TRUE	Surgery	10	No
34	Female	Married	Highest (Masters and beyond)	Upper Caste Groups	Hindu		Teacher	40000	No	No		Acceptable	Very Often	Rarely	Strongly Disagree	Strongly Disagree	Strongly Disagree	Agree	Undecided	Agree	No	Remove it	Localized	TRUE	Surgery	20	Yes	Cervical	More than 6 months ago
30	Female	Married	Secondary (9-12)	Upper Caste Groups	Hindu		Business	15000	No	No		Acceptable	Never	Never	Disagree	Disagree	Undecided	Disagree	Disagree	Agree	Yes	Remove it	In nearby organs	TRUE	Surgery	20	No
35	Female	Married	Basic (till Grade 8)	Relatively advantaged Janajatis	Hindu		Business	10000	Yes	No		Acceptable	Rarely	Rarely	Undecided	Agree	Agree	Agree	Agree	Strongly Agree	No	Remove it	In nearby organs	TRUE	Radiation Therapy	20	Yes	Cervical	More than 6 months ago
32	Male	Married	Secondary (9-12)	Relatively advantaged Janajatis	Buddhist		Business	10000	No	No		Acceptable	Very Often	Sometimes	Strongly Disagree	Disagree	Undecided	Strongly Disagree	Strongly Disagree	Strongly Agree	No	Remove it	Localized	TRUE	Surgery	5	No
27	Male	Married	Secondary (9-12)	Upper Caste Groups	Hindu		Business	20000	Yes	No		Acceptable	Sometimes	Rarely	Disagree	Disagree	Undecided	Disagree	Disagree	Agree	No	Remove it	In nearby organs	TRUE	Surgery	20	No
27	Female	Married	Secondary (9-12)	Relatively advantaged Janajatis	Hindu		Business	15000	No	No		Good	Sometimes	Sometimes	Disagree	Disagree	Disagree	Disagree	Agree	Agree	No	Remove it	Localized	TRUE	Surgery	20	No
22	Female	Married	Secondary (9-12)	Relatively advantaged Janajatis	Buddhist		Business	30000	I do not know	No		Good	Never	Never	Disagree	Disagree	Undecided	Strongly Disagree	Strongly Disagree	Strongly Agree	Yes	Remove it	In nearby organs	TRUE	Radiation Therapy	5	No
28	Female	Married	No Formal Education	Disadvantaged Janajatis	Buddhist		House maker	20000	Yes	No		Acceptable	Rarely	Very Often	Disagree	Undecided	Undecided	Disagree	Disagree	Agree	Yes	Remove it	In nearby organs	TRUE	Radiation Therapy	20	No
60	Female	Widow/Widower	No Formal Education	Disadvantaged Janajatis	Buddhist		Business	20000	Yes	No		Good	Rarely	Rarely	Disagree	Disagree	Disagree	Undecided	Undecided	Agree	Yes	Remove it	In nearby organs	TRUE	Radiation Therapy	10	No
66	Female	Widow/Widower	No Formal Education	Upper Caste Groups	Hindu		Homemaker	20000	Yes	Yes	Heart disease, gastritis	Poor	Always	Always	Undecided	Undecided	Agree	Disagree	Undecided	Agree	Yes	Remove it	In nearby organs	TRUE	Surgery	10	No
18	Female	Unmarried	Secondary (9-12)	Upper Caste Groups	Hindu		Student	20000	I do not know	No		Good	Very Often	Rarely	Agree	Undecided	Strongly Disagree	Strongly Disagree	Strongly Disagree	Strongly Agree	No	Remove it	Localized	TRUE	Surgery	20	No
55	Female	Married	No Formal Education	Upper Caste Groups	Hindu		Homemaker	20000	No	No		Acceptable	Very Often	Sometimes	Undecided	Disagree	Undecided	Strongly Disagree	Strongly Disagree	Strongly Agree	Yes	Remove it	Localized	TRUE	Surgery	20	Yes	cervical	More than 6 months ago
21	Female	Unmarried	Higher (Bachelors)	Upper Caste Groups	Hindu		Student	15000	No	No		Good	Very Often	Sometimes	Disagree	Disagree	Disagree	Disagree	Disagree	Agree	No	Remove it	Localized	TRUE	Surgery	20	No
48	Female	Married	No Formal Education	Upper Caste Groups	Hindu		House maker	10000	Yes	No		Acceptable	Sometimes	Sometimes	Agree	Undecided	Agree	Agree	Agree	Strongly Agree	Yes	Remove it	In nearby organs	TRUE	Chemotherapy	20	No
43	Female	Married	No Formal Education	Upper Caste Groups	Hindu		Business	50000	No	Yes	Gastritis since 33 years	Acceptable	Very Often	Never	Agree	Agree	Agree	Disagree	Disagree	Strongly Agree	Yes	Treat it	In nearby organs	TRUE	Radiation Therapy	10	Yes	Cervical	More than 6 months ago
24	Female	Married	Secondary (9-12)	Upper Caste Groups	Hindu		Business	50000	No	No		Acceptable	Very Often	Very Often	Disagree	Disagree	Undecided	Disagree	Agree	Agree	No	Remove it	In nearby organs	TRUE	Surgery	20	No
43	Female	Married	Basic (till Grade 8)	Upper Caste Groups	Hindu		House maker	25000	No	No		Acceptable	Rarely	Rarely	Undecided	Undecided	Undecided	Disagree	Strongly Disagree	Agree	No	Remove it	In distant sites	TRUE	Surgery	20	No
28	Male	Married	Highest (Masters and beyond)	Upper Caste Groups	Hindu		Service	55000	No	No		Good	Rarely	Sometimes	Disagree	Agree	Undecided	Agree	Disagree	Agree	No	Remove it	Localized	FALSE	Surgery	20	No
24	Male	Married	Secondary (9-12)	Relatively advantaged Janajatis	Buddhist		Business	35000	Yes	No		Acceptable	Sometimes	Very Often	Disagree	Disagree	Disagree	Strongly Disagree	Disagree	Strongly Agree	No	Remove it	In nearby organs	TRUE	Surgery	10	No
54	Male	Married	Basic (till Grade 8)	Relatively advantaged Janajatis	Buddhist		Business	30000	No	No		Poor	Sometimes	Sometimes	Disagree	Disagree	Disagree	Undecided	Undecided	Disagree	No	Remove it	In nearby organs	TRUE	Surgery	20	No
31	Male	Married	Secondary (9-12)	Upper Caste Groups	Hindu		Staying abroad	3000000	No	No		Good	Rarely	Sometimes	Disagree	Agree	Agree	Agree	Disagree	Agree	No	Diagnose it	Localized	TRUE	Surgery	20	No
28	Female	Married	Secondary (9-12)	Upper Caste Groups	Hindu		Homemaker	60000	I do not know	No		Acceptable	Sometimes	Sometimes	Undecided	Disagree	Undecided	Agree	Agree	Agree	No	Remove it	Localized	TRUE	Surgery	20	No
30	Female	Married	Secondary (9-12)	Relatively advantaged Janajatis	Hindu		homemaker	20000	No	Yes	HTN	Acceptable	Always	Always	Undecided	Agree	Agree	Disagree	Disagree	Strongly Agree	Yes	Treat it	In nearby organs	TRUE	Surgery	20	No
32	Female	Married	Secondary (9-12)	Relatively advantaged Janajatis	Hindu		House maker	50000	No	No		Acceptable	Sometimes	Sometimes	Undecided	Disagree	Agree	Agree	Agree	Agree	No	Remove it	Localized	FALSE	Surgery	20	No
25	Female	Married	Secondary (9-12)	Relatively advantaged Janajatis	Hindu		Homemaker	40000	No	No		Acceptable	Very Often	Very Often	Undecided	Undecided	Undecided	Disagree	Disagree	Agree	No	Remove it	Localized	TRUE	Surgery	20	No
40	Male	Married	Secondary (9-12)	Relatively advantaged Janajatis	Hindu		Business	50000	No	No		Good	Rarely	Never	Disagree	Disagree	Disagree	Disagree	Disagree	Agree	No	Treat it	Localized	TRUE	Radiation Therapy	20	No
18	Male	Unmarried	Secondary (9-12)	Disadvantaged Janajatis	Hindu		Business	40000	No	No		Good	Very Often	Very Often	Disagree	Disagree	Disagree	Disagree	Disagree	Agree	No	Remove it	Localized	TRUE	Surgery	20	No
62	Female	Married	No Formal Education	Relatively advantaged Janajatis	Hindu		House maker	10000	No	Yes	Hypertension	Acceptable	Rarely	Sometimes	Undecided	Undecided	Undecided	Undecided	Disagree	Agree	Yes	Remove it	In nearby organs	TRUE	Radiation Therapy	10	No
33	Female	Married	Secondary (9-12)	Relatively advantaged Janajatis	Hindu		Business	20000	No	No		Good	Never	Rarely	Undecided	Undecided	Undecided	Strongly Disagree	Strongly Disagree	Disagree	No	Treat it	In nearby organs	TRUE	Surgery	20	No
55	Male	Married	Basic (till Grade 8)	Relatively advantaged Janajatis	Hindu		Farming	15000	Yes	No		Good	Rarely	Rarely	Disagree	Disagree	Agree	Disagree	Disagree	Agree	No	Remove it	Localized	TRUE	Radiation Therapy	20	No
31	Female	Married	Secondary (9-12)	Relatively advantaged Janajatis	Hindu		Business	10000	No	No		Good	Never	Never	Agree	Disagree	Agree	Disagree	Agree	Agree	No	Treat it	Localized	TRUE	Surgery	20	No
62	Male	Married	Basic (till Grade 8)	Relatively advantaged Janajatis	Buddhist		Indian Service	60000	No	Yes	Hypertension	Good	Never	Always	Undecided	Undecided	Disagree	Agree	Strongly Agree	Strongly Agree	No	Treat it	In nearby organs	TRUE	Radiation Therapy	10	Yes	Grneral check up related to cancer	More than 6 months ago
62	Male	Married	Secondary (9-12)	Relatively advantaged Janajatis	Hindu		Business	10000	No	No		Good	Never	Always	Agree	Disagree	Disagree	Disagree	Strongly Disagree	Agree	No	Remove it	Localized	TRUE	Surgery	20	No
50	Female	Married	Secondary (9-12)	Upper Caste Groups	Hindu		Farming , homemaker	30000	Yes	No		Acceptable	Sometimes	Sometimes	Agree	Agree	Undecided	Disagree	Disagree	Agree	No	Treat it	In nearby organs	TRUE	Radiation Therapy	10	No
32	Female	Married	Basic (till Grade 8)	Disadvantaged Janajatis	Hindu		Business	50000	Yes	No		Acceptable	Rarely	Rarely	Disagree	Disagree	Disagree	Disagree	Disagree	Disagree	No	Remove it	In nearby organs	TRUE	Chemotherapy	20	Yes	Cervical pap test	More than 6 months ago
40	Female	Married	No Formal Education	Upper Caste Groups	Hindu		Factory	15000	No	No		Acceptable	Rarely	Never	Disagree	Agree	Agree	Agree	Agree	Agree	No	Remove it	In nearby organs	FALSE	Chemotherapy	10	No
56	Male	Married	Secondary (9-12)	Upper Caste Groups	Hindu		Retired	40000	No	No		Good	Sometimes	Rarely	Undecided	Undecided	Disagree	Disagree	Disagree	Disagree	No	Remove it	In nearby organs	TRUE	Radiation Therapy	20	No
34	Female	Married	No Formal Education	Upper Caste Groups	Hindu		Homemaker	16000	Yes	No		Acceptable	Never	Never	Disagree	Agree	Disagree	Disagree	Disagree	Agree	Yes	Remove it	In nearby organs	TRUE	Surgery	20	No
32	Female	Married	No Formal Education	Upper Caste Groups	Hindu		House maker	11000	No	No		Good	Very Often	Very Often	Agree	Agree	Agree	Disagree	Disagree	Agree	Yes	Remove it	In distant sites	TRUE	Radiation Therapy	10	No
27	Female	Married	Secondary (9-12)	Upper Caste Groups	Hindu		Homemaker	20,000( dont know)	No	No		Acceptable	Very Often	Sometimes	Agree	Disagree	Strongly Agree	Agree	Agree	Agree	No	Diagnose it	In nearby organs	TRUE	Surgery	20	Yes	cervical, breast	Less than 6 months ago
32	Female	Married	Secondary (9-12)	Upper Caste Groups	Hindu		Homemaker	30000	Yes	No		Acceptable	Always	Always	Agree	Disagree	Strongly Disagree	Agree	Agree	Agree	No	Diagnose it	Localized	TRUE	Surgery	20	Yes	Cervical, breast	Less than 6 months ago
62	Female	Married	No Formal Education	Dalit	Hindu		House maker	20000	No	Yes	Hypertension	Poor	Sometimes	Sometimes	Undecided	Undecided	Agree	Disagree	Disagree	Agree	Yes	Remove it	In nearby organs	FALSE	Radiation Therapy	5	No
32	Male	Married	Secondary (9-12)	Upper Caste Groups	Hindu		Business	50000	No	No		Good	Rarely	Rarely	Disagree	Disagree	Disagree	Disagree	Agree	Strongly Agree	No	Remove it	Localized	FALSE	Surgery	20	No
44	Male	Married	Secondary (9-12)	Relatively advantaged Janajatis	Christian		Business	80000	No	No		Very Good	Very Often	Very Often	Strongly Agree	Disagree	Strongly Disagree	Agree	Agree	Agree	Yes	Remove it	Localized	TRUE	Surgery	20	No
69	Female	Married	No Formal Education	Relatively advantaged Janajatis	Christian		Business	45000	No	Yes	Htn	Acceptable	Rarely	Rarely	Disagree	Disagree	Undecided	Agree	Agree	Agree	Yes	Remove it	In nearby organs	TRUE	Chemotherapy	10	No
40	Male	Unmarried	Basic (till Grade 8)	Relatively advantaged Janajatis	Buddhist		Rstaurnt owner	15000	No	No		Acceptable	Very Often	Very Often	Undecided	Undecided	Undecided	Disagree	Disagree	Disagree	Yes	Remove it	In distant sites	FALSE	Radiation Therapy	10	No
45	Male	Married	Secondary (9-12)	Relatively advantaged Janajatis	Hindu		Driver	30000	No	No		Acceptable	Very Often	Very Often	Disagree	Strongly Disagree	Strongly Disagree	Disagree	Disagree	Agree	No	Remove it	Localized	TRUE	Surgery	20	No
45	Female	Married	Basic (till Grade 8)	Relatively advantaged Janajatis	Hindu		Business	30000	Yes	No		Acceptable	Sometimes	Very Often	Agree	Agree	Disagree	Disagree	Agree	Agree	Yes	Remove it	Localized	TRUE	Surgery	20	No
29	Female	Married	Secondary (9-12)	Relatively advantaged Janajatis	Hindu		House maker	25000	I do not know	No		Acceptable	Never	Never	Undecided	Disagree	Agree	Disagree	Disagree	Agree	Yes	Treat it	In distant sites	TRUE	Surgery	20	No
34	Female	Married	Basic (till Grade 8)	Relatively advantaged Janajatis	Hindu		Business(Parlour)	40000	No	No		Very Good	Very Often	Always	Agree	Agree	Agree	Agree	Agree	Strongly Disagree	Yes	Remove it	Localized	TRUE	Surgery	20	No
18	Female	Unmarried	Secondary (9-12)	Relatively advantaged Janajatis	Buddhist		Student	Dont know	No	No		Good	Sometimes	Rarely	Undecided	Disagree	Undecided	Disagree	Disagree	Strongly Agree	No	Remove it	Localized	TRUE	Chemotherapy	20	No
35	Female	Married	Basic (till Grade 8)	Disadvantaged Janajatis	Buddhist		Tailoring	50000	No	No		Good	Rarely	Rarely	Agree	Disagree	Agree	Disagree	Agree	Agree	No	Remove it	Localized	TRUE	Radiation Therapy	20	No
40	Male	Married	Secondary (9-12)	Relatively advantaged Janajatis	Buddhist		Business	16000	No	No		Acceptable	Rarely	Sometimes	Disagree	Disagree	Disagree	Disagree	Disagree	Disagree	No	Remove it	Localized	TRUE	Chemotherapy	20	No
26	Female	Married	Secondary (9-12)	Relatively advantaged Janajatis	Hindu		homemaker	30000	No	No		Good	Sometimes	Never	Undecided	Undecided	Undecided	Strongly Disagree	Strongly Disagree	Agree	Yes	Remove it	Localized	TRUE	Radiation Therapy	20	No
56	Female	Married	No Formal Education	Relatively advantaged Janajatis	Buddhist		Business	30000	No	Yes	Htn, diabetes, stone	Acceptable	Never	Rarely	Undecided	Disagree	Undecided	Disagree	Undecided	Disagree	Yes	Remove it	In distant sites	TRUE	Chemotherapy	10	No
45	Female	Married	No Formal Education	Relatively advantaged Janajatis	Hindu		Housemaker	5000	No	No		Good	Never	Never	Undecided	Undecided	Undecided	Disagree	Disagree	Disagree	Yes	Remove it	In nearby organs	TRUE	Radiation Therapy	20	No
35	Male	Married	Secondary (9-12)	Disadvantaged non-Dalit Terai caste groups	Hindu		Business(shop)	45000	No	No		Very Good	Sometimes	Sometimes	Undecided	Agree	Undecided	Disagree	Disagree	Disagree	Yes	Treat it	In nearby organs	TRUE	Radiation Therapy	20	No
62	Female	Married	Basic (till Grade 8)	Relatively advantaged Janajatis	Hindu		Business	30000	No	No		Acceptable	Rarely	Sometimes	Undecided	Undecided	Agree	Strongly Agree	Agree	Agree	No	Treat it	Localized	FALSE	Surgery	20	Yes	Cervical, throat tumor, breast	More than 6 months ago
36	Female	Married	Basic (till Grade 8)	Dalit	Hindu		Tailoring	25000	I do not know	No		Good	Rarely	Sometimes	Strongly Agree	Disagree	Agree	Agree	Disagree	Agree	Yes	Remove it	Localized	FALSE	Radiation Therapy	5	Yes	Cervical	Less than 6 months ago
30	Female	Married	Secondary (9-12)	Upper Caste Groups	Hindu		Business(shopekeeper)	20000	No	No		Very Good	Always	Always	Undecided	Agree	Agree	Strongly Disagree	Strongly Disagree	Undecided	Yes	Treat it	In nearby organs	FALSE	Surgery	20	No
38	Female	Married	Secondary (9-12)	Upper Caste Groups	Hindu		Business	25000	No	No		Good	Never	Always	Undecided	Agree	Agree	Disagree	Disagree	Disagree	No	Treat it	Localized	FALSE	Surgery	20	No
33	Male	Married	Highest (Masters and beyond)	Upper Caste Groups	Hindu		Consultant design	100000	No	No		Good	Very Often	Sometimes	Disagree	Disagree	Strongly Disagree	Strongly Disagree	Strongly Disagree	Disagree	No	Treat it	Localized	TRUE	Surgery	20	No
26	Male	Married	Secondary (9-12)	Upper Caste Groups	Hindu		Business	50000	No	No		Acceptable	Sometimes	Sometimes	Disagree	Agree	Strongly Agree	Agree	Disagree	Agree	No	Remove it	Localized	TRUE	Surgery	20	No
24	Female	Married	Higher (Bachelors)	Upper Caste Groups	Hindu		Business	50000	No	No		Acceptable	Rarely	Sometimes	Disagree	Disagree	Agree	Agree	Disagree	Agree	No	Treat it	Localized	FALSE	Surgery	20	No
30	Female	Married	Secondary (9-12)	Upper Caste Groups	Hindu		Service	90000	No	Yes	Thyroid	Good	Very Often	Always	Disagree	Agree	Undecided	Disagree	Agree	Agree	No	Diagnose it	Localized	FALSE	Surgery	20	No
25	Female	Married	No Formal Education	Relatively advantaged Janajatis	Hindu		Homemaker	20000	No	No		Good	Never	Never	Agree	Strongly Agree	Strongly Disagree	Strongly Disagree	Strongly Disagree	Strongly Disagree	Yes	Treat it	In distant sites	TRUE	Radiation Therapy	20	No
25	Female	Married	Secondary (9-12)	Dalit	Hindu		Sewing	35000	No	No		Acceptable	Rarely	Rarely	Disagree	Agree	Disagree	Disagree	Disagree	Disagree	No	Treat it	In nearby organs	TRUE	Radiation Therapy	20	No
32	Female	Married	Higher (Bachelors)	Relatively advantaged Janajatis	Hindu		Pharmacy shop	80000	No	No		Good	Very Often	Very Often	Undecided	Strongly Agree	Strongly Agree	Strongly Agree	Strongly Agree	Strongly Agree	Yes	Diagnose it	In distant sites	FALSE	Surgery	20	No
35	Male	Married	Secondary (9-12)	Disadvantaged Janajatis	Hindu		Business	55000	No	No		Acceptable	Always	Very Often	Undecided	Disagree	Undecided	Disagree	Disagree	Agree	Yes	Remove it	Localized	TRUE	Surgery	20	No
58	Female	Married	Secondary (9-12)	Relatively advantaged Janajatis	Hindu		homemaker	80000	Yes	Yes	thyroid hypertn	Acceptable	Rarely	Never	Agree	Agree	Agree	Disagree	Disagree	Agree	Yes	Treat it	Localized	TRUE	Radiation Therapy	20	No
32	Male	Married	Highest (Masters and beyond)	Upper Caste Groups	Hindu		Admin officer	1,00,000	Yes	No		Acceptable	Sometimes	Sometimes	Undecided	Disagree	Disagree	Agree	Disagree	Disagree	No	Diagnose it	Localized	FALSE	Surgery	20	No
59	Female	Married	Secondary (9-12)	Relatively advantaged Janajatis	Hindu		Homemaker	50000	Yes	Yes	Hypertension	Acceptable	Rarely	Sometimes	Undecided	Disagree	Undecided	Agree	Agree	Agree	No	Treat it	In distant sites	TRUE	Surgery	20	No
28	Female	Unmarried	Highest (Masters and beyond)	Upper Caste Groups	Hindu		Service	60000	Yes	No		Good	Sometimes	Rarely	Undecided	Disagree	Agree	Disagree	Strongly Agree	Agree	No	Diagnose it	Localized	FALSE	Surgery	20	No
31	Female	Married	Higher (Bachelors)	Upper Caste Groups	Hindu		Housewife	40000	No	Yes	DM HTN	Acceptable	Sometimes	Sometimes	Agree	Strongly Agree	Agree	Undecided	Agree	Agree	Yes	Diagnose it	Localized	TRUE	Surgery	20	No
35	Male	Married	Highest (Masters and beyond)	Upper Caste Groups	Hindu		Business	50000	No	Yes	Hypertension	Acceptable	Sometimes	Sometimes	Agree	Disagree	Disagree	Agree	Strongly Agree	Agree	No	Diagnose it	Localized	TRUE	Chemotherapy	20	No
54	Female	Married	Higher (Bachelors)	Upper Caste Groups	Hindu		Teaching	1,00,000	Yes	Yes	Hypertension	Acceptable	Very Often	Sometimes	Disagree	Disagree	Agree	Agree	Agree	Agree	No	Diagnose it	Localized	FALSE	Surgery	20	Yes	Breast, pap test	More than 6 months ago
29	Female	Married	Higher (Bachelors)	Upper Caste Groups	Hindu		Homemaker	30000	I do not know	No		Good	Rarely	Rarely	Undecided	Undecided	Agree	Undecided	Undecided	Agree	No	Remove it	In nearby organs	TRUE	Surgery	20	No
62	Male	Married	Higher (Bachelors)	Relatively advantaged Janajatis	Buddhist		Retired	30000	No	No		Good	Sometimes	Sometimes	Undecided	Disagree	Agree	Agree	Agree	Agree	No	Diagnose it	Localized	FALSE	Surgery	20	No
25	Female	Unmarried	Higher (Bachelors)	Upper Caste Groups	Hindu		Student	20000	Yes	No		Good	Sometimes	Sometimes	Agree	Disagree	Undecided	Disagree	Disagree	Agree	No	Diagnose it	Localized	FALSE	Surgery	20	No
23	Male	Unmarried	Higher (Bachelors)	Upper Caste Groups	Hindu		Student	45000	No	No		Good	Sometimes	Sometimes	Strongly Disagree	Strongly Disagree	Agree	Disagree	Disagree	Disagree	No	Diagnose it	Localized	FALSE	Surgery	20	No
32	Female	Unmarried	Basic (till Grade 8)	Relatively advantaged Janajatis	Hindu		salesgirl	10000	I do not know	No		Good	Rarely	Sometimes	Undecided	Undecided	Undecided	Undecided	Disagree	Agree	Yes	Treat it	Localized	TRUE	Radiation Therapy	20	No
